# Supplementary material for: Influence of Ionization and the Addition of Cyclodextrins and Hydrophilic Excipients on the Solubility of Benzthiazide, Isoxicam, and Piroxicam
Source: Pharmaceutics. 2025 Apr 25;17(5):571. doi: 10.3390/pharmaceutics17050571 (PMC12114812; doi:10.3390/pharmaceutics17050571)
Supplement: Supplementary file 1 [file pharmaceutics-17-00571-s001.zip]

Archive with 1 entries (1 files):
- pharmaceutics-3566568-supplementary.pdf
